# Supplementary material for: A trio-binning approach for genome assembly reveals extensive structural variation between two Cannabis cultivars: Punto Rojo and Cherry Pie
Source: G3 (Bethesda). 2025 Dec 30;16(2):jkaf286. doi: 10.1093/g3journal/jkaf286 (PMC12869074; doi:10.1093/g3journal/jkaf286)
Supplement: jkaf286_Supplementary_Data [file jkaf286_supplementary_data.zip › PRCP-supp-tables.xlsx]

## Sheet: ST Legend
Supplemental Table	Title
1	Scaffolding substrate
2	Flagger output
3	TPS counts
4	TPS BLAST hits
5	CN synthase CNV
6	software versions

## Sheet: ST1 Scaffolding Substrate
Supplemental Table 1. Superscaffolds used for arranging PR and CP contigs to chromosome scale.
chr	PR	CP
1	Golden Redwood B	White Widow A
2	White Widow A	Boax B
3	Sour Diesel B	Golden Redwood A
4	White Widow B	White Widow B
5	Boax A	White Widow A
6	White Widow A	Sour Diesel A
7	Boax A	Golden Redwood B
8	Golden Redwood A	Boax A
9	Sour Diesel B	Golden Redwood B
X	White Widow A	Boax A

## Sheet: ST2 Flagger
Supplemental Table 2. Output of Flagger analysis
Genotype	Metric_Type	Entry_Type	Category_Type	Category_Name	Size_Bin_Name	Ref_Label	Err	Dup	Hap	Col	Unk
PR	overlap_based	count	region	region_0	ALL_SIZES	ALL_LABELS	66	229	918	234	0
PR	overlap_based	percentage	region	region_0	ALL_SIZES	ALL_LABELS	4.56	15.83	63.44	16.17	0
PR	base_level	count	region	region_0	ALL_SIZES	ALL_LABELS	2156071	3645245	722849672	11770848	0
PR	base_level	percentage	region	region_0	ALL_SIZES	ALL_LABELS	0.29	0.49	97.63	1.59	0
PR	overlap_based	count	annotation	pr-whole-genome	ALL_SIZES	ALL_LABELS	66	229	918	234	0
PR	overlap_based	percentage	annotation	pr-whole-genome	ALL_SIZES	ALL_LABELS	4.56	15.83	63.44	16.17	0
PR	base_level	count	annotation	pr-whole-genome	ALL_SIZES	ALL_LABELS	2156071	3645245	722849672	11770848	0
PR	base_level	percentage	annotation	pr-whole-genome	ALL_SIZES	ALL_LABELS	0.29	0.49	97.63	1.59	0
CP	overlap_based	count	region	region_0	ALL_SIZES	ALL_LABELS	178	71	1090	192	0
CP	overlap_based	percentage	region	region_0	ALL_SIZES	ALL_LABELS	11.63	4.64	71.2	12.54	0
CP	base_level	count	region	region_0	ALL_SIZES	ALL_LABELS	4871584	991102	712492324	5612073	0
CP	base_level	percentage	region	region_0	ALL_SIZES	ALL_LABELS	0.67	0.14	98.42	0.78	0
CP	overlap_based	count	annotation	cp-whole-genome	ALL_SIZES	ALL_LABELS	178	71	1090	192	0
CP	overlap_based	percentage	annotation	cp-whole-genome	ALL_SIZES	ALL_LABELS	11.63	4.64	71.2	12.54	0
CP	base_level	count	annotation	cp-whole-genome	ALL_SIZES	ALL_LABELS	4871584	991102	712492324	5612073	0
CP	base_level	percentage	annotation	cp-whole-genome	ALL_SIZES	ALL_LABELS	0.67	0.14	98.42	0.78	0

## Sheet: ST3 TPS counts
Supplemental Table 3. Counts of terpene synthases in cs10, PR, and CP.
	cs10	PR	CP
farnesene	1	1	1
geraniol	7	7	7
germacrene	8	7	6
humulene	6	6	6
limonene	2	2	2
linalool	4	4	2
myrcene	6	6	6
nerolidol	2	1	1
pinene	0	0	0
terpene	10	10	9
terpenoid	1	1	1
terpinolene	0	0	0
TOTAL	47	45	41

## Sheet: ST4 TPS BLAST hits
Supplemental Table 4. Best BLASTx hits of predicted TPS against 33 enzymes characterized via expression in vitro. Noteworthy variations bolded.
chr	cs10 protein	predicted product	cs10 BLAST	Grade	PR BLAST	Grade	CP BLAST	Grade
1	XP_030487158.1	(-)-germacrene D synthase	CsTPS16: Cherry Chem Germacrene B	75.4%	absent	-	absent	-
1	XP_030491077.1	(-)-germacrene D synthase-like	CsTPS16: Cherry Chem Germacrene B	73.9%	same	68.5%	absent	-
1	XP_030489030.1	geraniol 8-hydroxylase	no hit	-	same	-	same	-
1	XP_030491253.1	(3S,6E)-nerolidol synthase 1	CsTPS35: Lemon Skunk Linalool/Nerolidol	99.5%	same	99.6%	same	99.6%
1	XP_030491262.1	(3S,6E)-nerolidol synthase 1	CsTPS19: Black Lime Nerolidol/Linalool	99.0%	absent	-	absent	-
1	XP_030491261.1	(E,E)-alpha-farnesene synthase	CsTPS13: Purple Kush (Z)-;2-ocimene	32.0%	same	72.5%	same	72.5%
4	XP_030499958.1	geraniol 8-hydroxylase	no hit	-	same	-	same	-
4	XP_030499280.1	geraniol 8-hydroxylase	no hit	-	same	-	same	-
5	XP_030500449.1	terpene synthase 10-like, isoform X1	CsTPS13: Purple Kush (Z)-;2-ocimene	96.0%	same	94.7%	same	93.3%
5	XP_030500342.1	terpene synthase 10	CsTPS13: Purple Kush (Z)-;2-ocimene	99.1%	same	93.8%	same	84.7%
5	XP_030501569.1	terpene synthase 10	CsTPS13: Purple Kush (Z)-;2-ocimene	95.0%	absent		absent
5	XP_030501570.1	terpene synthase 10-like, isoform X1	CsTPS13: Purple Kush (Z)-;2-ocimene	89.9%	same	91.1%	same	86.0%
5	XP_030501298.1	myrcene synthase, chloroplastic	CsTPS6: Finola (E)-;2-ocimene	91.1%	same	93.1%	same	91.1%
5	XP_030501299.1	myrcene synthase, chloroplastic	CsTPS6: Finola (E)-;2-ocimene	97.3%	same	96.7%	same	96.5%
5	XP_030500419.1	myrcene synthase, chloroplastic	CsTPS37: Finola Terpinolene	79.3%	same	59.9%	same	79.3%
5	XP_030500630.1	(-)-limonene synthase, chloroplastic like	CsTPS14: Canna Tsu (-)-limonene	87.6%	same	87.6%	same	87.6%
5	XP_030500628.1	(-)-limonene synthase, chloroplastic like	CsTPS14: Canna Tsu (-)-limonene	99.8%	CsTPS1: Skunk (-)-limonene	99.2%	CsTPS14: Canna Tsu (-)-limonene	99.8%
5	XP_030500626.1	myrcene synthase, chloroplastic	CsTPS15: Canna Tsu Myrcene	96.6%	same	96.5%	same	96.6%
5	XP_030501051.1	myrcene synthase, chloroplastic	CsTPS15: Canna Tsu Myrcene	96.7%	CsTPS15: Canna Tsu Myrcene	75.7%	CsTPS15: Canna Tsu Myrcene	96.6%
5	XP_030500177.1	geraniol 8-hydroxylase	no hit	-	same	-	same	-
5	XP_030500905.1	geraniol 8-hydroxylase	no hit	-	same	-	same	-
5	XP_030500904.1	geraniol 8-hydroxylase	no hit	-	same	-	same	-
6	XP_030509726.1	alpha-humulene synthase	CsTPS4: Finola alloaromadendrene	99.2%	same	98.9%	same	99.0%
6	XP_030478495.1	alpha-humulene synthase-like	CsTPS4: Finola alloaromadendrene	84.8%	same	84.9%	same	85.6%
6	XP_030509869.1	alpha-humulene synthase-like	CsTPS4: Finola alloaromadendrene	83.8%	same	83.2%	same	55.1%
6	XP_030478492.1
6	XP_030478491.1	germacrene-A synthase-like	CsTPS4: Finola alloaromadendrene	71.9%	same	84.0%	same	73.4%
6	XP_030478484.1	(-)-germacrene D synthase-like	CsTPS8: Finola eudesmol	74.5%	same	74.5%	CsTPS25: Lemon Skunk (E)-;2-farnesene	48.0%
6	XP_030478817.1	alpha-humulene synthase	CsTPS20: Canna Tsu Hedycaryol	100.0%	same	97.1%	same	97.0%
6	XP_030478816.1	alpha-humulene synthase-like	CsTPS8: Finola 3-eudesmol	93.7%	CsTPS20: Canna Tsu Hedycaryol	97.4%	CsTPS20: Canna Tsu Hedycaryol	97.4%
6	XP_030478815.1	alpha-humulene synthase	CsTPS21: Afghan Kush Hedycaryol	99.0%	same	97.5%	same	98.7%
6	XP_030478344.1	(-)-germacrene D synthase-like	CsTPS25: Lemon Skunk (E)-;2-farnesene	74.0%	same	74.0%	same (chr1)	74.0%
6	XP_030477695.1	(-)-germacrene D synthase	CsTPS25: Lemon Skunk (E)-;2-farnesene	74.0%	same	74.0%	absent	-
6	XP_030510914.1	alpha-humulene synthase	CsTPS09: Finola ;2-caryophyllene, ;1-humulene	100.0%	same	98.3%	same	99.3%
6	XP_030510859.1	geraniol 8-hydroxylase	no hit	-	same	-	same	-
7	XP_030479008.1	(E,E)-geranyllinalool synthase	CsTPS32: Purple Kush Geraniol/Himachalane	50.1%	same	50.1%	same	50.1%
7	XP_030479006.1	(E,E)-geranyllinalool synthase	CsTPS23: Chocolope Myrcene	54.9%	same	54.9%	absent	-
7	XP_030480575.1	(E,E)-geranyllinalool synthase	CsTPS32: Purple Kush Geraniol/Himachalane	50.9%	no hit (chr6)	-	no hit (chr4)	-
7	XP_030480576.1	(E,E)-geranyllinalool synthase-like	CsTPS32: Purple Kush Geraniol/Himachalane	52.4%	CsTPS06: Finola (E)-;2-ocimene	52.6%	absent	-
8	XP_030484762.1	probable terpene synthase 9	CsTPS29: Blue Cheese Linalool	100.0%	same	99.2%	same	99.2%
8	XP_030482098.1	probable terpene synthase 11	CsTPS05: Finola Myrcene	73.9%	same	74.1%	same	73.9%
9	XP_030507932.1	probable monoterpene synthase MTS1, chloroplastic	CsTPS32: Purple Kush Geraniol/Himachalane	99.7%	CsTPS5: Finola Myrcene	99.9%	CsTPS5: Finola Myrcene	99.9%
9	XP_030508375.1	probable monoterpene synthase MTS1, chloroplastic	CsTPS31: Purple Kush Terpinolene	97.7%	same	97.9%	same	97.9%
9	XP_030508374.1	probable monoterpene synthase MTS1, chloroplastic	CsTPS31: Purple Kush Terpinolene	98.3%	same	99.1%	same	99.1%
9	XP_030508373.1	probable monoterpene synthase MTS1, chloroplastic	CsTPS31: Purple Kush Terpinolene	97.9%	same	97.7%	same	98.8%
X	XP_030485042.1	EXPRESSION OF TERPENOIDS 1	no hit	-	same	-	same	-

## Sheet: ST5 CN synthase CNV
Supplemental Table 5. Copy number variation among THCAS and CBDAS paralogs over 85% identity. Bolded cells indicate putative active synthases.
genotype	PR	JL	CB2	CP	Abacus	cs10	CB2
query	THCAS	THCAS	THCAS	CBDAS	CBDAS	CBDAS	CBDAS
coord (Mb)	53.1-54.6	89.7-92.2	29.5-34.6	39.8-62.7	51.3-52.2	25.8-31.0	29.5-34.6
1	99.94%	99.21%	99.94%	99.94%	99.94%	99.94%	93.53%
2	91.82%	91.70%	96.03%	89.99%	90.17%	90.11%	92.68%
3	91.76%	91.70%	95.97%	89.68%	90.05%	89.07%	90.05%
4	91.21%	88.53%	92.37%	89.27%	90.05%	89.01%	90.05%
5	88.53%	87.61%	92.37%	89.19%	89.87%	88.78%	89.99%
6	87.61%	87.22%	92.25%	89.19%	89.38%	88.52%	89.68%
7			91.94%	88.90%		88.41%	89.62%
8			91.88%	88.66%		88.10%	89.56%
9			91.82%	88.54%		87.64%	89.38%
10			87.42%	88.31%		85.98%	89.19%
11			86.70%	88.30%		85.29%	89.13%
12				88.27%
13				88.01%

## Sheet: ST6 software versions
Supplemental Table 6. Versions of each software used.
program	version
BBTools (BBDuk, BBSplit, stats.sh)	38.99
CLC Genomics Workbench	22
Geneious Prime	2022.2
Guppy	5.1.12
jellyfish	2.3.0
findGSE	0.1.0
KMC	3.1.1
NECAT	0.0.1
minimap2	2.22
Racon	1.4.0
BWA	0.7.17
Clair3	0.1-r12
ntHits	0.0.1
ntEdit	1.3.5
ntJoin	1.1.1
dotPlotly	NA
compleasm	0.2.2
Merqury	1.3
Meryl	1.3
PECAT	0.0.2
Shasta	0.10.0
GFAse	NA
Liftoff	1.6.3
BLAST+	2.15.0
Clustal Omega	1.1
NLR-Annotator	2.1
EDTA	2.2.0
SyRI	1.6.3
plotsr	0.5.4
Circos	0.52
